# Supplementary material for: Microtubule-mediated GLUT4 trafficking is disrupted in insulin-resistant skeletal muscle
Source: eLife. 2023 Apr 19;12:e83338. doi: 10.7554/eLife.83338 (PMC10171867; doi:10.7554/eLife.83338)
Supplement: Figure 2—source data 1. [file elife-83338-fig2-data1.zip]

Archive with 1 entries (1 files):
- Figure 2/Figure_2_source_data_1.xlsx
