# Supplementary material for: Microtubule-mediated GLUT4 trafficking is disrupted in insulin-resistant skeletal muscle
Source: eLife. 2023 Apr 19;12:e83338. doi: 10.7554/eLife.83338 (PMC10171867; doi:10.7554/eLife.83338)
Supplement: Figure 2—figure supplement 1—source data 1. [file elife-83338-fig2-figsupp1-data1.zip]

Archive with 8 entries (8 files):
- Fig. 2 - supp. 1/~$Fig 2-fig supp 1-source 1.xlsx
- Fig. 2 - supp. 1/Figure 2 - figure supplement 1 - source data 1.xlsx
- Fig. 2 - supp. 1/Figure 2 - supplement 1 A Akt membrane marked.png
- Fig. 2 - supp. 1/Figure 2 - supplement 1 A coomassie membrane marked.png
- Fig. 2 - supp. 1/Figure 2 - supplement 1 A coomassie membrane.png
- Fig. 2 - supp. 1/Figure 2 - supplement 1 A p-Akt 308 membrane marked.png
- Fig. 2 - supp. 1/Figure 2 - supplement 1 A p-Akt 308 membrane.png
- Fig. 2 - supp. 1/Thumbs.db
