# Supplementary material for: Microtubule-mediated GLUT4 trafficking is disrupted in insulin-resistant skeletal muscle
Source: eLife. 2023 Apr 19;12:e83338. doi: 10.7554/eLife.83338 (PMC10171867; doi:10.7554/eLife.83338)
Supplement: Figure 3—figure supplement 1—source data 1. — Data used for quantification of Figure 3—figure supplement 1A, B, F, I and raw unedited blots for Figure 2—figure supplement 1A, B. [file elife-83338-fig3-figsupp1-data1.zip]

Archive with 25 entries (25 files):
- Figure 3 - supplement 1/Figure 3 - figure supplement 1 - source data 1.xlsx
- Figure 3 - supplement 1/Figure 3 - figure supplement 1 A+B Akt2 membrane 1 marked.jpg
- Figure 3 - supplement 1/Figure 3 - figure supplement 1 A+B Akt2 membrane 1.jpg
- Figure 3 - supplement 1/Figure 3 - figure supplement 1 A+B Akt2 membrane 2 marked.jpg
- Figure 3 - supplement 1/Figure 3 - figure supplement 1 A+B Akt2 membrane 2.jpg
- Figure 3 - supplement 1/Figure 3 - figure supplement 1 A+B p-Akt 308 membrane 1 marked.jpg
- Figure 3 - supplement 1/Figure 3 - figure supplement 1 A+B p-Akt 308 membrane 1.jpg
- Figure 3 - supplement 1/Figure 3 - figure supplement 1 A+B p-Akt 308 membrane 2 marked.jpg
- Figure 3 - supplement 1/Figure 3 - figure supplement 1 A+B p-Akt 308 membrane 2.jpg
- Figure 3 - supplement 1/Figure 3 - figure supplement 1 A+B p-Akt 473 membrane 1 marked.jpg
- Figure 3 - supplement 1/Figure 3 - figure supplement 1 A+B p-Akt 473 membrane 1.jpg
- Figure 3 - supplement 1/Figure 3 - figure supplement 1 A+B p-Akt 473 membrane 2 marked.jpg
- Figure 3 - supplement 1/Figure 3 - figure supplement 1 A+B p-Akt 473 membrane 2.jpg
- Figure 3 - supplement 1/Figure 3 - figure supplement 1 A+B p-TBC1D4 595 membrane 1 marked.jpg
- Figure 3 - supplement 1/Figure 3 - figure supplement 1 A+B p-TBC1D4 595 membrane 1.jpg
- Figure 3 - supplement 1/Figure 3 - figure supplement 1 A+B p-TBC1D4 595 membrane 2 marked.jpg
- Figure 3 - supplement 1/Figure 3 - figure supplement 1 A+B p-TBC1D4 595 membrane 2.jpg
- Figure 3 - supplement 1/Figure 3 - figure supplement 1 A+B p-TBC1D4 649 membrane 1 marked.jpg
- Figure 3 - supplement 1/Figure 3 - figure supplement 1 A+B p-TBC1D4 649 membrane 1.jpg
- Figure 3 - supplement 1/Figure 3 - figure supplement 1 A+B p-TBC1D4 649 membrane 2 marked.jpg
- Figure 3 - supplement 1/Figure 3 - figure supplement 1 A+B p-TBC1D4 649 membrane 2.jpg
- Figure 3 - supplement 1/Figure 3 - figure supplement 1 A+B TBC1D4 membrane 1 marked.jpg
- Figure 3 - supplement 1/Figure 3 - figure supplement 1 A+B TBC1D4 membrane 1.jpg
- Figure 3 - supplement 1/Figure 3 - figure supplement 1 A+B TBC1D4 membrane 2 marked.jpg
- Figure 3 - supplement 1/Figure 3 - figure supplement 1 A+B TBC1D4 membrane 2.jpg
