# Supplementary material for: Microtubule-mediated GLUT4 trafficking is disrupted in insulin-resistant skeletal muscle
Source: eLife. 2023 Apr 19;12:e83338. doi: 10.7554/eLife.83338 (PMC10171867; doi:10.7554/eLife.83338)
Supplement: Figure 4—figure supplement 1—source data 1. — Data used for quantification of Figure 4—figure supplement 1A–C, E–I and raw unedited blots for Figure 4—figure supplement 1A, B, D, I. [file elife-83338-fig4-figsupp1-data1.zip]

Archive with 39 entries (38 files):
- Figure_4_-_supplement_1/Fig. 4 - supp. 1/
- Figure_4_-_supplement_1/Fig. 4 - supp. 1/Figure 4 - figure supplement 1 - source data 1.xlsx
- Figure_4_-_supplement_1/Fig. 4 - supp. 1/Figure 4 - figure supplement 1 A AKT 473 EDL+SOL marked.png
- Figure_4_-_supplement_1/Fig. 4 - supp. 1/Figure 4 - figure supplement 1 A AKT 473 EDL+SOL.png
- Figure_4_-_supplement_1/Fig. 4 - supp. 1/Figure 4 - figure supplement 1 A Coomassie EDL+SOL marked.png
- Figure_4_-_supplement_1/Fig. 4 - supp. 1/Figure 4 - figure supplement 1 A Coomassie EDL+SOL.png
- Figure_4_-_supplement_1/Fig. 4 - supp. 1/Figure 4 - figure supplement 1 A TBC1D4 642 EDL+SOL marked.png
- Figure_4_-_supplement_1/Fig. 4 - supp. 1/Figure 4 - figure supplement 1 A TBC1D4 642 EDL+SOL.png
- Figure_4_-_supplement_1/Fig. 4 - supp. 1/Figure 4 - figure supplement 1 B ACC 222 EDL+SOL marked.png
- Figure_4_-_supplement_1/Fig. 4 - supp. 1/Figure 4 - figure supplement 1 B ACC 222 EDL+SOL.png
- Figure_4_-_supplement_1/Fig. 4 - supp. 1/Figure 4 - figure supplement 1 B AMPK 172 EDL+SOL marked.png
- Figure_4_-_supplement_1/Fig. 4 - supp. 1/Figure 4 - figure supplement 1 B AMPK 172 EDL+SOL.png
- Figure_4_-_supplement_1/Fig. 4 - supp. 1/Figure 4 - figure supplement 1 B coomassie EDL+SOL marked.png
- Figure_4_-_supplement_1/Fig. 4 - supp. 1/Figure 4 - figure supplement 1 B coomassie EDL+SOL.png
- Figure_4_-_supplement_1/Fig. 4 - supp. 1/Figure 4 - figure supplement 1 D coomassie membrane marked.png
- Figure_4_-_supplement_1/Fig. 4 - supp. 1/Figure 4 - figure supplement 1 D coomassie membrane.png
- Figure_4_-_supplement_1/Fig. 4 - supp. 1/Figure 4 - figure supplement 1 D GAPDH membrane .png
- Figure_4_-_supplement_1/Fig. 4 - supp. 1/Figure 4 - figure supplement 1 D GAPDH membrane marked .png
- Figure_4_-_supplement_1/Fig. 4 - supp. 1/Figure 4 - figure supplement 1 D GLUT4 membrane marked.png
- Figure_4_-_supplement_1/Fig. 4 - supp. 1/Figure 4 - figure supplement 1 D GLUT4 membrane.png
- Figure_4_-_supplement_1/Fig. 4 - supp. 1/Figure 4 - figure supplement 1 D KIF5B membrane marked.png
- Figure_4_-_supplement_1/Fig. 4 - supp. 1/Figure 4 - figure supplement 1 D KIF5B membrane.png
- Figure_4_-_supplement_1/Fig. 4 - supp. 1/Figure 4 - figure supplement 1 D tubulin membrane marked.png
- Figure_4_-_supplement_1/Fig. 4 - supp. 1/Figure 4 - figure supplement 1 D tubulin membrane.png
- Figure_4_-_supplement_1/Fig. 4 - supp. 1/Figure 4 - figure supplement 1 I Akt membrane marked.png
- Figure_4_-_supplement_1/Fig. 4 - supp. 1/Figure 4 - figure supplement 1 I Akt membrane.png
- Figure_4_-_supplement_1/Fig. 4 - supp. 1/Figure 4 - figure supplement 1 I Coomassie membrane marked.png
- Figure_4_-_supplement_1/Fig. 4 - supp. 1/Figure 4 - figure supplement 1 I Coomassie membrane.png
- Figure_4_-_supplement_1/Fig. 4 - supp. 1/Figure 4 - figure supplement 1 I GAPDH membrane marked.png
- Figure_4_-_supplement_1/Fig. 4 - supp. 1/Figure 4 - figure supplement 1 I GAPDH membrane.png
- Figure_4_-_supplement_1/Fig. 4 - supp. 1/Figure 4 - figure supplement 1 I p-ACC 222 membrane marked.png
- Figure_4_-_supplement_1/Fig. 4 - supp. 1/Figure 4 - figure supplement 1 I p-ACC 222 membrane.png
- Figure_4_-_supplement_1/Fig. 4 - supp. 1/Figure 4 - figure supplement 1 I p-Akt 308 membrane marked.png
- Figure_4_-_supplement_1/Fig. 4 - supp. 1/Figure 4 - figure supplement 1 I p-Akt 308 membrane.png
- Figure_4_-_supplement_1/Fig. 4 - supp. 1/Figure 4 - figure supplement 1 I p-Akt 473 membrane marked.png
- Figure_4_-_supplement_1/Fig. 4 - supp. 1/Figure 4 - figure supplement 1 I p-Akt 473 membrane.png
- Figure_4_-_supplement_1/Fig. 4 - supp. 1/Figure 4 - figure supplement 1 I p-AMPK 172 membrane marked.png
- Figure_4_-_supplement_1/Fig. 4 - supp. 1/Figure 4 - figure supplement 1 I p-AMPK 172 membrane.png
- Figure_4_-_supplement_1/Fig. 4 - supp. 1/Thumbs.db
