# Supplementary material for: Microtubule-mediated GLUT4 trafficking is disrupted in insulin-resistant skeletal muscle
Source: eLife. 2023 Apr 19;12:e83338. doi: 10.7554/eLife.83338 (PMC10171867; doi:10.7554/eLife.83338)
Supplement: Figure 5—source data 1. [file elife-83338-fig5-data1.zip › Figure 5/Figure_5_-_source_data_1.xlsx]

## Sheet: Figure 5 B
Basal	Insulin	Insulin+C2
3.51792	23.354	10.6481
0	11.2105	1.50325
20.5044	4.57868	2.03554
8.20069	9.60313	1.94461
3.70293	16.5777	3.32212
4.85373	11.3642	2.2208
6.41901	7.93962	4.33152
11.1189	13.0854	2.46477
4.73309	10.7998	4.80728
11.8096	4.55033	0
11.8681	7.91343	1.85557
2.80332	17.0326	1.5455
5.71522	13.8198	18.5091
10.0367	14.2708	3.13321
4.40006	13.3574
7.17032	5.44707
29.8361	7.27475
4.20431

## Sheet: Figure 5 C
Chow		HFD
Basal	Insulin	Basal	Insulin
3	21	14	14
17	13	6	2
1	5	13	19
6	37	4	25
39	41	3	2
15	22	0	5
16	4	4	2
17	13	6	18
9	8	7	3
5	15	19	7
7	22	15	27
6	20	3	3
6	6	3	3
0	3	29	0
12	3
6	27
35	9
44	18
	38
	12
	9
	35
	32
	9
	35
	12
	12

## Sheet: Figure 5 E
Basal	Insulin	Basal+C2	Insulin+C2	Basal+Taxol
8.98333	5.35	10.1833	3.66667	0.983333
14.1333	11.5	5.63333	8.78333	0.583333
3.56667	11.35	5.13333	1.9	1.71667
10.05	4.03333	2.23333	5.18333	1.65
23.7667	4.41667	8.1	2.08333	0.983333
7.2	27.8167	12.0667	2.9	2.05
24.3333	10.8833	5.58333	4.05	1.01667
11.85	6.1	6	2.03333	0.816667
6.73333	20.5667	5.18333	19.1833	1.4
4.65	5.33333	21.4667	4.26667	1.55
4.28333	9.43333	2.15	13.4	1.86667
2.45	9.4	7.28333	5.06667	1.51667
5.16667	14.95	3.73333	3.38333	1.98333
12.9667	18.6	16.4167	5.15
22.8	12.2333	7.41667	2.4
5.26667	11.2667	6.63333	3.65
5.16667	23.8833	8.33333	3.5
21.8167	22.7833	17.5833	9.21667
4.46667	6.46667	5.46667	19.65
9.05	8.2	8.66667	7.08333
2.41667	7.53333	0.316667	7.88333
5.16667	20.0833	3.8	9.45
18.8333	15.0667
7.9	17.5667
6.61667	23.1
12.1333
18.1
7.43333

## Sheet: Figure 5 F
Chow		HFD
Basal	Insulin	Basal	Insulin
20	48	29	25
54	46	38	20
32	25	27	61
37	39	65	32
13	75	13	24
23	18	30	27
67	35	59	30
20	22	21	42
44	91	39	43
32	36	24	41
37	28	33	23
32	75	41	29
42	27	35	69
38	15	42	85
	69	25	25
		33	37
			70
