# Supplementary material for: Microtubule-mediated GLUT4 trafficking is disrupted in insulin-resistant skeletal muscle
Source: eLife. 2023 Apr 19;12:e83338. doi: 10.7554/eLife.83338 (PMC10171867; doi:10.7554/eLife.83338)
Supplement: Figure 5—figure supplement 1—source data 1. — Data used for quantification of Figure 5—figure supplement 1A–F and H–J and raw unedited blots for Figure 5—figure supplement 1A, D. [file elife-83338-fig5-figsupp1-data1.zip]

Archive with 16 entries (16 files):
- Fig. 5 - supp. 1/Figure 5 - figure supplement 1 - source data 1.xlsx
- Fig. 5 - supp. 1/Figure 5 - figure supplement 1 D Akt membrane marked.png
- Fig. 5 - supp. 1/Figure 5 - figure supplement 1 D Akt membrane.png
- Fig. 5 - supp. 1/Figure 5 - figure supplement 1 D p-Akt 308 membrane marked.png
- Fig. 5 - supp. 1/Figure 5 - figure supplement 1 D p-Akt 308 membrane.png
- Fig. 5 - supp. 1/Figure 5 - figure supplement 1 D p-tbc1d4 642 membrane marked.png
- Fig. 5 - supp. 1/Figure 5 - figure supplement 1 D p-tbc1d4 642 membrane.png
- Fig. 5 - supp. 1/Figure 5 - figure supplement 1 D tbc1d4 membrane marked.png
- Fig. 5 - supp. 1/Figure 5 - figure supplement 1 D tbc1d4 membrane.png
- Fig. 5 - supp. 1/Figure 5 - supplement 1 A Akt membrane .png
- Fig. 5 - supp. 1/Figure 5 - supplement 1 A Akt membrane marked .png
- Fig. 5 - supp. 1/Figure 5 - supplement 1 A coomassie membrane .png
- Fig. 5 - supp. 1/Figure 5 - supplement 1 A coomassie membrane marked.png
- Fig. 5 - supp. 1/Figure 5 - supplement 1 A p-Akt 308 membrane marked .png
- Fig. 5 - supp. 1/Figure 5 - supplement 1 A p-Akt 308 membrane.png
- Fig. 5 - supp. 1/Thumbs.db
